# Supplementary material for: A Novel TLR4 Inhibitor DB03476 Rescued Renal Inflammation in Acute Kidney Injury Model
Source: Int J Mol Sci. 2025 Dec 31;27(1):454. doi: 10.3390/ijms27010454 (PMC12787066; doi:10.3390/ijms27010454)
Supplement: Supplementary file 1 [file ijms-27-00454-s001.zip]

Archive with 9 entries (9 files):
- Supplementary Information.pdf
- Supplementary Materials1.tif
- Supplementary Materials2.tif
- Supplementary Materials3.tif
- Supplementary Materials4.tif
- Supplementary Materials5.tif
- Supplementary Materials6.tif
- Supplementary Materials7.tif
- Supplementary Materials8.tif
